# Supplementary material for: Exploring the Effect of Deep-Sea Water on the Therapeutic Potential of the Anti-Inflammatory Response in an Indomethacin-Induced Gastric Ulcer Rat Model
Source: Int J Mol Sci. 2023 Dec 13;24(24):17430. doi: 10.3390/ijms242417430 (PMC10743565; doi:10.3390/ijms242417430)
Supplement: Supplementary file 1 [file ijms-24-17430-s001.zip]

Archive with 1 entries (1 files):
- ijms-2745360-supplementary.pdf
